# Supplementary material for: trans-K3[TcO2(CN)4]
Source: Acta Crystallogr Sect E Struct Rep Online. 2010 Jul 21;66(Pt 8):i61–2. doi: 10.1107/S1600536810028205 (PMC3007308; doi:10.1107/S1600536810028205)
Supplement: Supplementary file 1 [file e-66-00i61-sup1.cif]

##############################################################################
###                                                                        ###
###        Electronic paper (Acta Crystallographica Section E)             ###
###                                                                        ###
##############################################################################
#                                                                            #
# This CIF contains the data in a paper accepted for publication in Acta     #
# Crystallographica Section E. It conforms to the requirements of Notes      #
# for Authors for Section E, and has been peer reviewed under the auspices   #
# of the IUCr Commission on Journals.                                        #
#                                                                            #
# Full details of the Crystallographic Information File format               #
# are given in the paper "The Crystallographic Information File (CIF):       #
# a New Standard Archive File for Crystallography" by S. R. Hall, F. H.      #
# Allen and I. D. Brown [Acta Cryst. (1991), A47, 655-685].                  #
#                                                                            #
# The current version of the core CIF dictionary is obtainable from          #
# ftp://ftp.iucr.org/pub/cif_core.dic. The current version number is 2.4.    #
#                                                                            #
# Software is freely available for graphical display of the structure(s) in  #
# this CIF.  For information consult the CIF home page http://www.iucr.org/  #
# cif/home.html                                                              #
#                                                                            #
# This file may be used for bona fide research purposes within the           #
# scientific community so long as proper attribution is given to the journal # 
# article from which it was obtained.                                        #
#                                                                            #
##############################################################################
                                             
data_I
_audit_creation_method     SHELXL-97
_chemical_name_systematic
;
tripotassium <i>trans</i>-tetracyanidodioxidotechnetate(V)
;
_chemical_name_common     ?
_chemical_formula_moiety     '3K, C4 N4 O2 Tc'
_chemical_formula_sum     'C4 K3 N4 O2 Tc'
_chemical_formula_structural     'K 3 [Tc O2 (C N)4]'
_chemical_formula_iupac     'K 3 [Tc O2 (C N)4]'
_chemical_formula_weight     351.38
_chemical_melting_point     ?
_symmetry_cell_setting     triclinic
_symmetry_space_group_name_H-M     'P -1'
_symmetry_space_group_name_Hall     '-P 1'
loop_
    _symmetry_equiv_pos_as_xyz
    'x, y, z'
    '-x, -y, -z'
_cell_length_a     6.2539(6)
_cell_length_b     6.9389(6)
_cell_length_c     7.4347(7)
_cell_angle_alpha     108.3050(10)
_cell_angle_beta     109.816(2)
_cell_angle_gamma     104.1430(10)
_cell_volume     265.01(4)
_cell_formula_units_Z     1
_cell_measurement_reflns_used     3550
_cell_measurement_theta_min     3.23
_cell_measurement_theta_max     30.03
_cell_measurement_temperature     90(2)
_exptl_crystal_description     fragment
_exptl_crystal_colour     yellow
_exptl_crystal_size_max     0.32
_exptl_crystal_size_mid     0.20
_exptl_crystal_size_min     0.14
_exptl_crystal_density_diffrn     2.202
_exptl_crystal_density_meas     ?
_exptl_crystal_density_method     'not measured'
_exptl_crystal_F_000     168
_exptl_absorpt_coefficient_mu     2.513
_exptl_absorpt_correction_type     multi-scan
_exptl_absorpt_process_details     '(SADABS; Sheldrick, 2007)'
_exptl_absorpt_correction_T_min     0.490
_exptl_absorpt_correction_T_max     0.705
_exptl_special_details
;
A suitable crystal was mounted on a glass fiber and immediately transferred to
the goniostat bathed in a cold stream.
<b>CAUTION!</b>All syntheses and characterizations were performed with^99^Tc,
which is a \b-emitting isotope with a half-life of 2.13x10^5^ years. The
handling of small quantities (generally <100 milligrams) of this material does
not pose a serious health hazard since common laboratory materials provide
adequate shielding. However, radiation safety procedures must be used to
prevent contamination.
;
_diffrn_ambient_temperature     90(2)
_diffrn_radiation_type     MoK\a
_diffrn_radiation_wavelength     0.71073
_diffrn_radiation_monochromator     graphite
_diffrn_measurement_device_type     'Bruker SMART APEX'
_diffrn_measurement_method     '\w scans'
_diffrn_detector_area_resol_mean     ?
_diffrn_reflns_number     3949
_diffrn_reflns_av_R_equivalents     0.0724
_diffrn_reflns_av_sigmaI/netI     0.0501
_diffrn_reflns_theta_min     3.23
_diffrn_reflns_theta_max     26.48
_diffrn_reflns_theta_full     26.48
_diffrn_measured_fraction_theta_max     1.000
_diffrn_measured_fraction_theta_full     1.000
_diffrn_reflns_limit_h_min     -7
_diffrn_reflns_limit_h_max     7
_diffrn_reflns_limit_k_min     -8
_diffrn_reflns_limit_k_max     8
_diffrn_reflns_limit_l_min     -9
_diffrn_reflns_limit_l_max     9
_refine_special_details
;
Refinement of <i>F</i>^2^ against ALL reflections. The weighted <i>R</i>-factor
<i>wR</i> and goodness of fit <i>S</i> are based on <i>F</i>^2^, conventional
<i>R</i>-factors <i>R</i> are based on <i>F</i>, with <i>F</i> set to zero for
negative <i>F</i>^2^. The threshold expression of <i>F</i>^2^ >
\s(<i>F</i>^2^) is used only for calculating <i>R</i>-factors(gt) <i>etc</i>.
and is not relevant to the choice of reflections for refinement.
<i>R</i>-factors based on <i>F</i>^2^ are statistically about twice as large
as those based on <i>F</i>, and <i>R</i>-factors based on ALL data will be
even larger.
;
_reflns_number_total     1097
_reflns_number_gt     1064
_reflns_threshold_expression     >\s(I)
_refine_ls_structure_factor_coef     Fsqd
_refine_ls_matrix_type     full
_refine_ls_R_factor_all     0.0204
_refine_ls_R_factor_gt     0.0199
_refine_ls_wR_factor_gt     0.0484
_refine_ls_wR_factor_ref     0.0487
_refine_ls_goodness_of_fit_ref     1.089
_refine_ls_restrained_S_all     1.089
_refine_ls_number_reflns     1097
_refine_ls_number_parameters     68
_refine_ls_number_restraints     0
_refine_ls_hydrogen_treatment     ?
_refine_ls_weighting_scheme     calc
_refine_ls_weighting_details
              'w=1/[\s^2^(Fo^2^)+(0.0114P)^2^+0.0622P] where P=(Fo^2^+2Fc^2^)/3'
_atom_sites_solution_primary     direct
_atom_sites_solution_secondary     difmap
_refine_ls_shift/su_max     0.001
_refine_ls_shift/su_mean     0.000
_refine_diff_density_max     0.774
_refine_diff_density_min     -0.900
_refine_ls_extinction_method     'SHELXTL (Sheldrick, 2008)'
_refine_ls_extinction_coef     0.024(3)
_refine_ls_extinction_expression
                                  'Fc^*^=kFc[1+0.001xFc^2^\l^3^/sin(2\q)]^-1/4^'
loop_
    _atom_type_symbol
    _atom_type_description
    _atom_type_scat_dispersion_real
    _atom_type_scat_dispersion_imag
    _atom_type_scat_source
    'C' 'C' 0.0033 0.0016
                         'International Tables Vol C Tables 4.2.6.8 and 6.1.1.4'
    'K' 'K' 0.2009 0.2494
                         'International Tables Vol C Tables 4.2.6.8 and 6.1.1.4'
    'N' 'N' 0.0061 0.0033
                         'International Tables Vol C Tables 4.2.6.8 and 6.1.1.4'
    'O' 'O' 0.0106 0.0060
                         'International Tables Vol C Tables 4.2.6.8 and 6.1.1.4'
    'Tc' 'Tc' -1.4390 0.7593
                         'International Tables Vol C Tables 4.2.6.8 and 6.1.1.4'
_computing_data_collection     'SMART (Bruker, 2006)'
_computing_cell_refinement     'SAINT (Bruker, 2006)'
_computing_data_reduction     'SAINT (Bruker, 2006)'
_computing_structure_solution     'SHELXTL (Sheldrick, 2008)'
_computing_structure_refinement     'SHELXTL (Sheldrick, 2008)'
_computing_molecular_graphics
                     'SHELXTL (Sheldrick, 2008) and DIAMOND (Brandenburg, 2010)'
_computing_publication_material     'SHELXTL (Sheldrick, 2008)'
loop_
    _atom_site_type_symbol
    _atom_site_label
    _atom_site_fract_x
    _atom_site_fract_y
    _atom_site_fract_z
    _atom_site_U_iso_or_equiv
    _atom_site_adp_type
    _atom_site_calc_flag
    _atom_site_refinement_flags
    _atom_site_occupancy
    _atom_site_disorder_assembly
    _atom_site_disorder_group
    K K1 0.5000 0.0000 1.0000 0.01358(15) Uani d S 1 . .
    K K2 0.04367(6) 0.33536(7) 0.69923(6) 0.01283(13) Uani d . 1 . .
    Tc Tc1 0.5000 0.5000 0.5000 0.00885(11) Uani d S 1 . .
    O O1 0.6628(2) 0.3641(2) 0.39016(18) 0.0123(3) Uani d . 1 . .
    N N1 0.6522(3) 0.3389(3) 0.8804(2) 0.0159(4) Uani d . 1 . .
    N N2 -0.0098(3) 0.0509(3) 0.2506(2) 0.0161(4) Uani d . 1 . .
    C C1 0.5999(3) 0.3996(3) 0.7507(3) 0.0120(4) Uani d . 1 . .
    C C2 0.1707(3) 0.2034(3) 0.3254(3) 0.0123(4) Uani d . 1 . .
loop_
    _atom_site_aniso_label
    _atom_site_aniso_U_11
    _atom_site_aniso_U_22
    _atom_site_aniso_U_33
    _atom_site_aniso_U_12
    _atom_site_aniso_U_13
    _atom_site_aniso_U_23
    K1 0.0127(3) 0.0130(3) 0.0118(3) 0.0033(2) 0.0024(2) 0.0064(2)
    K2 0.0118(2) 0.0155(3) 0.0129(2) 0.00591(17) 0.00588(15) 0.00746(18)
    Tc1 0.00763(14) 0.01073(17) 0.00889(14) 0.00383(10) 0.00354(9) 0.00513(10)
    O1 0.0110(6) 0.0132(7) 0.0131(6) 0.0052(5) 0.0050(5) 0.0063(5)
    N1 0.0157(7) 0.0175(10) 0.0145(7) 0.0059(7) 0.0061(6) 0.0084(7)
    N2 0.0139(7) 0.0172(9) 0.0164(7) 0.0056(7) 0.0055(6) 0.0085(7)
    C1 0.0100(8) 0.0120(10) 0.0121(8) 0.0033(7) 0.0055(6) 0.0035(7)
    C2 0.0136(8) 0.0157(11) 0.0106(8) 0.0084(8) 0.0055(6) 0.0071(7)
_geom_special_details
;
All e.s.d.'s (except the e.s.d. in the dihedral angle between two l.s. planes)
are estimated using the full covariance matrix. The cell e.s.d.'s are taken
into account individually in the estimation of e.s.d.'s in distances, angles
and torsion angles; correlations between e.s.d.'s in cell parameters are only
used when they are defined by crystal symmetry. An approximate (isotropic)
treatment of cell e.s.d.'s is used for estimating e.s.d.'s involving l.s.
planes.
;
loop_
    _geom_bond_atom_site_label_1
    _geom_bond_atom_site_label_2
    _geom_bond_site_symmetry_2
    _geom_bond_distance
    _geom_bond_publ_flag
    Tc1 O1 2_666 1.7721(12) ?
    Tc1 O1 . 1.7721(12) y
    Tc1 C1 2_666 2.1423(19) ?
    Tc1 C1 . 2.1423(19) y
    Tc1 C2 . 2.145(2) y
    Tc1 C2 2_666 2.145(2) ?
    O1 K2 1_655 2.7937(12) ?
    O1 K1 1_554 2.8235(13) ?
    O1 K2 2_666 2.8262(14) ?
    N1 C1 . 1.150(3) y
    N1 K2 2_667 2.8152(16) ?
    N1 K2 1_655 3.1710(16) ?
    N2 C2 . 1.151(3) y
    N2 K2 2_556 2.7876(19) ?
    N2 K1 1_454 2.8598(15) ?
    K1 O1 2_656 2.8235(13) ?
    K1 O1 1_556 2.8235(13) ?
    K1 N1 . 2.8315(18) ?
    K1 N1 2_657 2.8315(18) ?
    K1 N2 1_656 2.8598(15) ?
    K1 N2 2_556 2.8598(15) ?
    K2 N2 2_556 2.7877(19) ?
    K2 O1 1_455 2.7936(12) ?
    K2 N1 2_667 2.8152(16) ?
    K2 O1 2_666 2.8262(14) ?
    K2 N1 1_455 3.1710(16) ?
loop_
    _geom_angle_atom_site_label_1
    _geom_angle_atom_site_label_2
    _geom_angle_atom_site_label_3
    _geom_angle_site_symmetry_1
    _geom_angle_site_symmetry_3
    _geom_angle
    _geom_angle_publ_flag
    O1 Tc1 O1 2_666 . 180.0 ?
    O1 Tc1 C1 2_666 2_666 90.13(6) ?
    O1 Tc1 C1 . 2_666 89.87(6) ?
    O1 Tc1 C1 2_666 . 89.87(6) ?
    O1 Tc1 C1 . . 90.13(6) ?
    C1 Tc1 C1 2_666 . 179.9990(10)
                                 ?
    O1 Tc1 C2 2_666 . 88.60(6) ?
    O1 Tc1 C2 . . 91.40(6) ?
    C1 Tc1 C2 2_666 . 92.34(7) ?
    C1 Tc1 C2 . . 87.66(7) ?
    O1 Tc1 C2 2_666 2_666 91.40(6) ?
    O1 Tc1 C2 . 2_666 88.60(6) ?
    C1 Tc1 C2 2_666 2_666 87.66(7) ?
    C1 Tc1 C2 . 2_666 92.34(7) ?
    C2 Tc1 C2 . 2_666 180.0 ?
    Tc1 O1 K2 . 1_655 111.70(5) ?
    Tc1 O1 K1 . 1_554 131.58(5) ?
    K2 O1 K1 1_655 1_554 107.62(4) ?
    Tc1 O1 K2 . 2_666 106.54(6) ?
    K2 O1 K2 1_655 2_666 98.26(4) ?
    K1 O1 K2 1_554 2_666 94.38(4) ?
    N1 C1 Tc1 . . 177.71(16) y
    N2 C2 Tc1 . . 172.74(15) y
    C1 N1 K2 . 2_667 116.78(14) ?
    C1 N1 K1 . . 145.03(14) ?
    K2 N1 K1 2_667 . 94.44(5) ?
    C1 N1 K2 . 1_655 73.15(11) ?
    K2 N1 K2 2_667 1_655 100.94(5) ?
    K1 N1 K2 . 1_655 118.11(6) ?
    C2 N2 K2 . 2_556 124.85(13) ?
    C2 N2 K1 . 1_454 127.59(15) ?
    K2 N2 K1 2_556 1_454 107.51(6) ?
    O1 K1 O1 2_656 1_556 180.00(5) ?
    O1 K1 N1 2_656 . 97.86(4) ?
    O1 K1 N1 1_556 . 82.14(4) ?
    O1 K1 N1 2_656 2_657 82.14(4) ?
    O1 K1 N1 1_556 2_657 97.86(4) ?
    N1 K1 N1 . 2_657 180.00(7) ?
    O1 K1 N2 2_656 1_656 104.18(4) ?
    O1 K1 N2 1_556 1_656 75.82(4) ?
    N1 K1 N2 . 1_656 95.00(5) ?
    N1 K1 N2 2_657 1_656 85.00(5) ?
    O1 K1 N2 2_656 2_556 75.82(4) ?
    O1 K1 N2 1_556 2_556 104.18(4) ?
    N1 K1 N2 . 2_556 85.00(5) ?
    N1 K1 N2 2_657 2_556 95.00(5) ?
    N2 K1 N2 1_656 2_556 180.0 ?
    N2 K2 O1 2_556 1_455 123.16(4) ?
    N2 K2 N1 2_556 2_667 101.64(5) ?
    O1 K2 N1 1_455 2_667 125.77(5) ?
    N2 K2 O1 2_556 2_666 139.59(4) ?
    O1 K2 O1 1_455 2_666 81.74(4) ?
    N1 K2 O1 2_667 2_666 82.38(5) ?
    N2 K2 N1 2_556 1_455 84.21(5) ?
    O1 K2 N1 1_455 1_455 77.02(4) ?
    N1 K2 N1 2_667 1_455 79.06(5) ?
    O1 K2 N1 2_666 1_455 135.31(4) ?
_iucr_refine_instructions_details
;
TITL I in P-1
CELL 0.71073   6.2539   6.9389   7.4347 108.305 109.816 104.143
ZERR    1.00   0.0006   0.0006   0.0007   0.001   0.002   0.001
LATT 1
SFAC C  K  N  O  Tc
UNIT 4  3  4  2  1
OMIT -2 53
L.S. 5
ACTA
BOND $H
FMAP 2
PLAN 20
SIZE 0.32 0.2 0.14
FREE Tc1  K2
FREE K2   C1
FREE K2   N2
FREE K2   K1
TEMP  -183
WGHT    0.011400    0.062200
EXTI    0.023845
FVAR       0.40489
K1    2    0.500000    0.000000    1.000000    10.50000    0.01267    0.01305 =
         0.01178    0.00636    0.00236    0.00330
K2    2    0.043675    0.335361    0.699233    11.00000    0.01176    0.01551 =
         0.01294    0.00746    0.00588    0.00591
TC1   5    0.500000    0.500000    0.500000    10.50000    0.00763    0.01073 =
         0.00889    0.00513    0.00354    0.00383
O1    4    0.662750    0.364141    0.390165    11.00000    0.01103    0.01321 =
         0.01308    0.00635    0.00496    0.00517
N1    3    0.652175    0.338859    0.880434    11.00000    0.01571    0.01754 =
         0.01446    0.00841    0.00612    0.00586
N2    3   -0.009827    0.050864    0.250565    11.00000    0.01391    0.01720 =
         0.01645    0.00847    0.00549    0.00560
C1    1    0.599928    0.399558    0.750705    11.00000    0.01002    0.01204 =
         0.01212    0.00348    0.00545    0.00328
C2    1    0.170685    0.203434    0.325351    11.00000    0.01359    0.01567 =
         0.01061    0.00707    0.00549    0.00836
HKLF 4
REM  I in P-1
REM R1 =  0.0199 for   1064 Fo > 4sig(Fo)  and  0.0204 for all   1097 data
REM     68 parameters refined using      0 restraints
END
WGHT      0.0068      0.0606
REM Highest difference peak  0.774,  deepest hole -0.900,  1-sigma level  0.105
Q1    1   0.5728  0.4426  0.4152  11.00000  0.05    0.77
Q2    1   0.3354  0.3073  0.3501  11.00000  0.05    0.49
Q3    1   0.4090  0.3786  0.5240  11.00000  0.05    0.33
Q4    1   0.5391  0.4369  0.6834  11.00000  0.05    0.32
Q5    1   0.7348  0.5008  0.3784  11.00000  0.05    0.32
Q6    1   0.1358  0.3362  0.5852  11.00000  0.05    0.32
Q7    1  -0.0217  0.3570  0.8000  11.00000  0.05    0.31
Q8    1   0.4236  0.0289  1.1096  11.00000  0.05    0.31
Q9    1   0.6632  0.4677  0.6394  11.00000  0.05    0.31
Q10   1   0.6961  0.3486  0.7622  11.00000  0.05    0.29
Q11   1   0.7315  0.3470  0.2976  11.00000  0.05    0.29
Q12   1   0.2421  0.3204  0.4416  11.00000  0.05    0.28
Q13   1   0.6377  0.3505  0.3398  11.00000  0.05    0.27
Q14   1   0.3338 -0.1906  0.8565  11.00000  0.05    0.26
Q15   1  -0.0951  0.1458  0.5509  11.00000  0.05    0.25
Q16   1   0.7593  0.1130  0.9285  11.00000  0.05    0.23
Q17   1   0.4182  0.2369  0.3299  11.00000  0.05    0.23
Q18   1   0.6956  0.4587  0.2426  11.00000  0.05    0.22
Q19   1   0.6419  0.2552  0.7590  11.00000  0.05    0.21
Q20   1  -0.2434 -0.1385  0.2867  11.00000  0.05    0.20
;
data_global
_journal_date_recd_electronic     2010-07-08
_journal_date_accepted     2010-07-14
_journal_name_full     'Acta Crystallographica, Section E'
_journal_year     2010
_journal_volume     66
_journal_issue      8
_journal_page_first     i61
_journal_page_last     i62
_journal_paper_category     QI
_journal_coeditor_code     WM2375
_publ_contact_author_name     'Dr. Samuel A. Bryan'
_publ_contact_author_address
;     Radiochemical Processing Laboratory
      Pacific Northwest National Laboratory
      Richland, WA 99357  USA
;
_publ_contact_author_email     sam.bryan@pnl.gov
_publ_contact_author_fax     ?
_publ_contact_author_phone     '509 376 6949'
_publ_section_title
;
<i>trans</i>-K~3~[TcO~2~(CN)~4~]
;
loop_
    _publ_author_name
    _publ_author_address
    'Chatterjee, Sayandev'
;     Radiochemical Processing Laboratory
      Pacific Northwest National Laboratory
      Richland, WA 99357
      USA
;
    'Del Negro, Andrew S.'
;     Radiochemical Processing Laboratory
      Pacific Northwest National Laboratory
      Richland, WA 99357
      USA
;
    'Edwards, Matthew K.'
;     Radiochemical Processing Laboratory
      Pacific Northwest National Laboratory
      Richland, WA 99357
      USA
;
    'Twamley, Brendan'
;     Department of Chemistry
      University of Idaho
      Moscow, ID 83844
      USA
;
    'Krause, Jeanette A.'
;     Department of Chemistry
      University of Cincinnati
      Cincinnati, OH 45221-0172
      USA
;
    'Bryan, Samuel A.'
;     Radiochemical Processing Laboratory
      Pacific Northwest National Laboratory
      Richland, WA 99357
      USA
;
