# Supplementary material for: trans-K3[TcO2(CN)4]
Source: Acta Crystallogr Sect E Struct Rep Online. 2010 Jul 21;66(Pt 8):i61–2. doi: 10.1107/S1600536810028205 (PMC3007308; doi:10.1107/S1600536810028205)
Supplement: Supplementary file 2 [file e-66-00i61-Isup2.hkl]

# 
# h,k,l, Fc-squared, Fo-squared, sigma(Fo-squared) and status flag 
# 
data_I
_shelx_title ' I in P-1' 
_shelx_refln_list_code          4 
_shelx_F_calc_maximum       84.31 
_exptl_crystal_F_000       168.00 
_reflns_d_resolution_high  0.7970 
 
loop_ 
 _symmetry_equiv_pos_as_xyz 
 'x, y, z' 
 '-x, -y, -z' 
 
_cell_length_a     6.2539 
_cell_length_b     6.9389 
_cell_length_c     7.4347 
_cell_angle_alpha 108.305 
_cell_angle_beta  109.816 
_cell_angle_gamma 104.143 
 
_shelx_F_squared_multiplier     1.000 
 
loop_ 
 _refln_index_h 
 _refln_index_k 
 _refln_index_l 
 _refln_F_squared_calc 
 _refln_F_squared_meas 
 _refln_F_squared_sigma 
 _refln_observed_status 
   1   0   0      801.19      846.48     19.08 o 
   2   0   0     4835.03     4451.02    153.19 o 
   3   0   0       38.36       32.16      1.48 o 
   4   0   0     1042.41     1040.18     33.98 o 
   5   0   0      302.31      296.69      6.01 o 
   6   0   0      836.32      824.10     18.61 o 
  -7   1   0      572.31      556.36     22.30 o 
  -6   1   0        1.78        2.02      0.95 o 
  -5   1   0      905.21      893.52     24.72 o 
  -4   1   0       10.00       10.25      1.44 o 
  -3   1   0      143.16      131.91      3.20 o 
  -2   1   0      347.53      430.62      6.00 o 
  -1   1   0      778.19      840.45     23.13 o 
   0   1   0     2409.79     2414.48    157.21 o 
   1   1   0     1139.03     1355.05     62.95 o 
   2   1   0     2579.62     2782.07    122.80 o 
   3   1   0       12.43       12.35      0.59 o 
   4   1   0      165.79      163.89      6.29 o 
   5   1   0        1.97        1.69      0.67 o 
   6   1   0      226.97      224.38      7.33 o 
  -7   2   0      537.79      526.54     31.26 o 
  -6   2   0      187.72      176.59      4.80 o 
  -5   2   0     2458.49     2456.74     72.79 o 
  -4   2   0      583.58      590.25     15.45 o 
  -3   2   0     2423.08     2433.85     34.90 o 
  -2   2   0      191.96      189.34      4.05 o 
  -1   2   0     1384.03     1272.30    117.76 o 
   0   2   0     1031.97     1052.67     63.15 o 
   1   2   0     4148.20     4403.65    188.39 o 
   2   2   0     3724.36     4107.04    189.16 o 
   3   2   0      660.47      677.79     28.22 o 
   4   2   0     1311.38     1356.26     61.04 o 
   5   2   0       22.86       23.89      1.94 o 
  -7   3   0        7.95        9.06      1.88 o 
  -6   3   0      121.92      119.22      3.89 o 
  -5   3   0      399.78      408.16      6.99 o 
  -4   3   0       89.48       83.31      2.88 o 
  -3   3   0     2067.69     2108.62     48.48 o 
  -2   3   0      124.61      128.22      8.78 o 
  -1   3   0      437.22      386.31     19.89 o 
   0   3   0      516.27      574.30     27.49 o 
   1   3   0     1459.96     1575.25     63.68 o 
   2   3   0       12.31       14.03      0.90 o 
   3   3   0     1335.28     1365.38     70.69 o 
   4   3   0       70.93       67.07      4.63 o 
   5   3   0       76.50       72.72      6.45 o 
  -7   4   0      132.51      134.40      5.81 o 
  -6   4   0      946.66      949.80     18.29 o 
  -5   4   0      102.61      103.32      3.07 o 
  -4   4   0     1886.67     1899.62     48.91 o 
  -3   4   0     1473.53     1465.85     71.92 o 
  -2   4   0     1422.95     1379.71     96.38 o 
  -1   4   0     1425.19     1328.91    113.84 o 
   0   4   0      185.63      180.86     16.96 o 
   1   4   0      796.64      872.67     45.73 o 
   2   4   0      293.57      317.45     15.86 o 
   3   4   0     1728.16     1669.04    148.03 o 
   4   4   0      255.71      224.01      9.59 o 
  -7   5   0       36.31       36.86      3.07 o 
  -6   5   0      362.65      372.87     12.02 o 
  -5   5   0       16.36       12.37      1.06 o 
  -4   5   0      744.62      761.08     37.75 o 
  -3   5   0        5.71        5.33      0.69 o 
  -2   5   0     1383.81     1310.57    108.56 o 
  -1   5   0       70.45       74.54      6.87 o 
   0   5   0      146.95      138.63     12.52 o 
   1   5   0        3.74        4.13      0.85 o 
   2   5   0       24.37       20.98      2.20 o 
   3   5   0      134.67      136.61      5.94 o 
  -6   6   0      501.22      509.42     21.53 o 
  -5   6   0      460.87      455.04     28.44 o 
  -4   6   0      507.77      485.52     27.19 o 
  -3   6   0      248.75      231.39     13.93 o 
  -2   6   0     1681.67     1640.10    132.03 o 
  -1   6   0      258.26      252.03     18.97 o 
   0   6   0     1364.40     1421.77    108.06 o 
   1   6   0      106.25      113.74     13.57 o 
   2   6   0      371.03      367.66     29.89 o 
  -6   7   0       65.40       63.46      5.86 o 
  -5   7   0      245.85      249.24     16.30 o 
  -4   7   0       39.09       37.16      2.64 o 
  -3   7   0      102.69       96.30      4.36 o 
  -2   7   0       94.98       89.25      6.46 o 
  -1   7   0       52.01       46.41      5.03 o 
   0   7   0      465.32      475.85     40.99 o 
   1   7   0        0.33        0.26      0.78 o 
  -4   8   0      115.09      118.46     11.02 o 
  -3   8   0      718.75      735.56     46.58 o 
  -2   8   0       42.36       40.83      2.68 o 
   1  -8   1      561.09      615.01     65.29 o 
   2  -8   1        0.48        0.74      0.85 o 
   3  -8   1      195.71      197.96     14.99 o 
   4  -8   1        5.34        9.99      1.92 o 
  -1  -7   1      410.27      459.45     43.65 o 
   0  -7   1      397.83      447.82     60.47 o 
   1  -7   1      984.08      973.23     81.81 o 
   2  -7   1      318.80      312.91     22.41 o 
   3  -7   1     1237.28     1223.31     90.78 o 
   4  -7   1       45.68       44.51      8.36 o 
   5  -7   1      587.09      587.84     65.06 o 
  -3  -6   1        0.11        0.11      0.76 o 
  -2  -6   1      204.36      199.19     15.73 o 
  -1  -6   1       31.22       31.43      2.37 o 
   0  -6   1      103.53      101.66     10.71 o 
   1  -6   1      238.25      224.41     21.60 o 
   2  -6   1      230.96      217.60     20.41 o 
   3  -6   1      510.00      496.92     40.80 o 
   4  -6   1        0.33        0.17      0.42 o 
   5  -6   1      502.69      521.83     29.09 o 
   6  -6   1       46.62       42.78      3.11 o 
  -4  -5   1      590.53      590.54     43.91 o 
  -3  -5   1      100.83       95.82      4.70 o 
  -2  -5   1     1718.53     1839.44    124.18 o 
  -1  -5   1       28.70       30.53      3.88 o 
   0  -5   1     2038.03     2102.04    174.37 o 
   1  -5   1      196.69      181.73     19.14 o 
   2  -5   1     2469.67     2357.57    150.47 o 
   3  -5   1      421.11      417.83     19.13 o 
   4  -5   1     1734.85     1803.48     62.32 o 
   5  -5   1      358.22      376.05     15.93 o 
   6  -5   1      301.86      299.92      7.79 o 
  -5  -4   1      217.65      205.09      7.51 o 
  -4  -4   1        0.68        0.85      0.92 o 
  -3  -4   1      327.07      320.00     15.02 o 
  -2  -4   1       98.90       98.94      3.71 o 
  -1  -4   1       74.85       73.50      3.57 o 
   0  -4   1      533.42      511.61     24.08 o 
   1  -4   1        0.90        1.56      0.34 o 
   2  -4   1      713.77      665.61     41.60 o 
   3  -4   1      103.31      103.05      4.54 o 
   4  -4   1      858.42      885.71     21.71 o 
   5  -4   1       14.59       17.07      1.18 o 
   6  -4   1      361.15      357.37      9.01 o 
   7  -4   1       15.77       15.63      2.13 o 
  -5  -3   1      910.90      919.50     54.05 o 
  -4  -3   1      242.51      239.69      9.65 o 
  -3  -3   1     1468.88     1584.70     70.96 o 
  -2  -3   1      384.02      396.11     15.61 o 
  -1  -3   1     2589.55     2674.78    176.28 o 
   0  -3   1     1247.06     1190.96    117.36 o 
   1  -3   1      793.33      724.65     53.59 o 
   2  -3   1     2872.64     2966.05    108.64 o 
   3  -3   1      524.53      525.43      4.99 o 
   4  -3   1     2318.41     2449.54     71.18 o 
   5  -3   1      314.41      319.42     12.05 o 
   6  -3   1     1438.66     1460.42     37.26 o 
   7  -3   1       19.91       19.78      2.37 o 
  -6  -2   1       88.52       83.53      3.72 o 
  -5  -2   1      480.73      445.74     19.13 o 
  -4  -2   1       12.81       14.94      1.29 o 
  -3  -2   1      782.13      810.46     34.37 o 
  -2  -2   1       18.01       22.02      1.21 o 
  -1  -2   1     2381.35     2378.75    183.64 o 
   0  -2   1      800.58      773.31     49.00 o 
   1  -2   1     2738.99     2999.09    122.97 o 
   2  -2   1      157.19      186.05      4.03 o 
   3  -2   1      703.46      724.19     22.32 o 
   4  -2   1      138.00      144.09      5.69 o 
   5  -2   1      398.87      406.56     12.70 o 
   6  -2   1      144.59      140.64      5.42 o 
  -6  -1   1     1140.90     1124.51     29.86 o 
  -5  -1   1      440.70      443.59     19.69 o 
  -4  -1   1     1414.40     1418.95     33.33 o 
  -3  -1   1     1603.62     1639.44     48.44 o 
  -2  -1   1     2011.16     2005.84    109.28 o 
  -1  -1   1     2941.05     2803.56    346.60 o 
   0  -1   1     1671.99     1775.19    137.10 o 
   1  -1   1     4779.72     5227.45    338.01 o 
   2  -1   1       74.98       73.11      2.54 o 
   3  -1   1     2887.90     3047.16    122.97 o 
   4  -1   1      323.40      322.71      8.56 o 
   5  -1   1     1278.82     1273.71     40.68 o 
   6  -1   1      392.87      381.07     11.96 o 
  -7   0   1        0.69       -0.24      0.69 o 
  -6   0   1      543.54      526.81     16.24 o 
  -5   0   1       16.52       16.54      1.37 o 
  -4   0   1     1651.87     1618.34     32.47 o 
  -3   0   1        0.74        4.30      1.79 o 
  -2   0   1     1621.76     1612.62     34.65 o 
  -1   0   1      169.40      178.93      2.41 o 
   0   0   1     1561.54     1621.89     17.51 o 
   1   0   1       49.05       46.77      1.45 o 
   2   0   1       51.95       47.54      2.09 o 
   3   0   1      463.76      471.37     15.35 o 
   4   0   1       22.21       21.60      1.56 o 
   5   0   1      635.89      637.14     12.82 o 
   6   0   1        7.02        5.88      1.25 o 
  -7   1   1      449.20      458.26     11.11 o 
  -6   1   1      339.83      341.55      8.54 o 
  -5   1   1      633.20      618.74     22.87 o 
  -4   1   1     2284.88     2256.37     51.45 o 
  -3   1   1      493.72      486.59      4.37 o 
  -2   1   1     6309.97     5776.25    136.27 o 
  -1   1   1     1484.20     1441.03     56.80 o 
   0   1   1     5873.38     5928.30    232.96 o 
   1   1   1      857.61      902.88     27.50 o 
   2   1   1     2873.57     3117.34    129.58 o 
   3   1   1      219.57      219.59      5.20 o 
   4   1   1      651.90      662.13     20.27 o 
   5   1   1      498.45      482.24     16.06 o 
  -7   2   1      205.91      200.19      7.15 o 
  -6   2   1        3.18        3.96      1.12 o 
  -5   2   1      388.52      378.52      6.13 o 
  -4   2   1       72.98       67.71      1.84 o 
  -3   2   1      235.54      227.67      4.76 o 
  -2   2   1     1297.82     1270.88     64.20 o 
  -1   2   1        9.85       12.93      1.00 o 
   0   2   1     2233.36     2382.66     99.35 o 
   1   2   1       18.75       24.12      1.68 o 
   2   2   1     1145.09     1282.54     71.24 o 
   3   2   1       29.22       28.32      2.15 o 
   4   2   1      467.69      460.95     25.59 o 
   5   2   1       33.00       29.44      2.23 o 
  -7   3   1      995.65      995.90     25.06 o 
  -6   3   1       75.17       67.31      3.66 o 
  -5   3   1     1659.95     1648.80     22.08 o 
  -4   3   1       68.99       66.95      1.94 o 
  -3   3   1     4020.00     3859.08    139.80 o 
  -2   3   1      127.41      110.71      8.12 o 
  -1   3   1     3032.07     2834.28    154.96 o 
   0   3   1     1013.64     1107.63     56.15 o 
   1   3   1     1451.53     1631.93     80.84 o 
   2   3   1     1153.87     1241.72     80.60 o 
   3   3   1      602.76      619.47     41.75 o 
   4   3   1      576.21      575.79     36.57 o 
  -7   4   1      109.76      101.21     10.35 o 
  -6   4   1       78.88       84.11      3.22 o 
  -5   4   1      150.41      150.36      3.32 o 
  -4   4   1       68.72       69.36      2.09 o 
  -3   4   1      466.73      447.30     28.94 o 
  -2   4   1        0.39        0.62      0.39 o 
  -1   4   1      892.47      835.96     63.39 o 
   0   4   1        3.44        3.26      0.91 o 
   1   4   1      462.41      480.70     35.92 o 
   2   4   1      129.74      117.64     12.55 o 
   3   4   1      233.98      218.27     11.76 o 
  -7   5   1      166.41      162.90      6.30 o 
  -6   5   1      757.57      783.58     10.52 o 
  -5   5   1      417.47      413.92     15.16 o 
  -4   5   1      518.42      511.76     30.06 o 
  -3   5   1      771.23      737.41     43.66 o 
  -2   5   1      576.19      533.30     45.29 o 
  -1   5   1     1286.90     1267.40     89.37 o 
   0   5   1       89.51       90.29      6.69 o 
   1   5   1     1414.17     1516.04    123.72 o 
   2   5   1       70.95       62.01      4.58 o 
   3   5   1      999.46      978.63     43.54 o 
  -6   6   1      711.56      717.90     40.73 o 
  -5   6   1       13.82       10.35      1.27 o 
  -4   6   1      453.34      445.30     27.79 o 
  -3   6   1        2.27        1.99      0.64 o 
  -2   6   1      455.74      429.34     29.04 o 
  -1   6   1        0.77        0.70      0.73 o 
   0   6   1      266.31      276.43     25.96 o 
   1   6   1       24.45       23.76      2.61 o 
  -5   7   1      244.09      247.56     10.15 o 
  -4   7   1      738.34      734.69     39.84 o 
  -3   7   1      104.30      107.47      5.06 o 
  -2   7   1      627.30      630.05     51.27 o 
  -1   7   1      167.65      172.74      8.95 o 
   0   7   1      648.65      687.13     65.41 o 
   0  -8   2      544.86      620.43     76.96 o 
   1  -8   2      322.70      342.26     36.51 o 
   2  -8   2      452.15      478.84     59.11 o 
   3  -8   2       71.01       75.48      8.05 o 
   4  -8   2      555.92      567.11     66.91 o 
  -2  -7   2       24.52       23.68      2.54 o 
  -1  -7   2      490.03      522.21     39.65 o 
   0  -7   2        0.09        0.66      0.56 o 
   1  -7   2      616.66      645.79     73.67 o 
   2  -7   2       32.52       27.66      4.09 o 
   3  -7   2      201.69      198.37     18.69 o 
   4  -7   2        4.51        4.50      1.62 o 
   5  -7   2       60.07       52.32      3.58 o 
  -3  -6   2      428.54      430.57     46.65 o 
  -2  -6   2      421.41      449.06     35.42 o 
  -1  -6   2      735.86      792.66     53.81 o 
   0  -6   2      156.52      156.71     13.17 o 
   1  -6   2     1978.74     1894.10    200.67 o 
   2  -6   2      445.31      416.23     36.13 o 
   3  -6   2     1414.19     1430.48     99.27 o 
   4  -6   2      142.93      137.83      4.07 o 
   5  -6   2      525.10      544.60     25.52 o 
   6  -6   2       66.04       63.05      5.67 o 
  -4  -5   2      366.27      351.94     23.47 o 
  -3  -5   2       43.71       38.60      2.84 o 
  -2  -5   2      647.58      695.91     35.22 o 
  -1  -5   2        0.97        2.07      0.48 o 
   0  -5   2      169.16      161.59     10.17 o 
   1  -5   2      227.53      198.95     19.21 o 
   2  -5   2       78.97       71.17      4.30 o 
   3  -5   2     1100.66     1150.06     43.30 o 
   4  -5   2       16.89       16.72      1.13 o 
   5  -5   2      281.14      275.15     18.61 o 
   6  -5   2       48.59       46.96      3.38 o 
  -5  -4   2       59.36       63.07      5.18 o 
  -4  -4   2      795.27      803.15     47.16 o 
  -3  -4   2      396.04      413.14     36.05 o 
  -2  -4   2     2420.08     2506.14    118.40 o 
  -1  -4   2      571.14      577.82     37.30 o 
   0  -4   2     2661.87     2509.97    205.41 o 
   1  -4   2       65.51       52.09      4.34 o 
   2  -4   2     2088.32     2135.80     72.73 o 
   3  -4   2     1158.87     1262.91     29.14 o 
   4  -4   2     1130.93     1205.66     51.30 o 
   5  -4   2      856.65      874.32     34.38 o 
   6  -4   2      195.83      192.78      6.83 o 
  -6  -3   2        7.36        6.94      1.63 o 
  -5  -3   2       81.12       79.62      3.31 o 
  -4  -3   2       23.81       21.76      1.57 o 
  -3  -3   2        3.87        4.11      0.64 o 
  -2  -3   2     1126.79     1140.92     74.34 o 
  -1  -3   2      244.61      219.83     22.36 o 
   0  -3   2     1707.70     1648.73    108.09 o 
   1  -3   2      210.78      234.40      6.12 o 
   2  -3   2     1260.26     1384.15     49.62 o 
   3  -3   2      114.45      126.12      4.89 o 
   4  -3   2     1268.49     1383.98     57.99 o 
   5  -3   2       80.77       83.63      4.52 o 
   6  -3   2      257.77      248.74      9.52 o 
  -6  -2   2      194.65      191.74      9.04 o 
  -5  -2   2     1789.95     1748.03     67.65 o 
  -4  -2   2        2.74        3.15      0.58 o 
  -3  -2   2     1775.78     1771.89    103.29 o 
  -2  -2   2      330.57      313.58     25.22 o 
  -1  -2   2     4763.90     4325.72    554.47 o 
   0  -2   2     2875.72     2925.30    227.93 o 
   1  -2   2     3586.88     4060.11    196.82 o 
   2  -2   2     1042.43     1111.92     41.77 o 
   3  -2   2      331.81      370.18     17.34 o 
   4  -2   2     1757.95     1801.65     64.29 o 
   5  -2   2      282.71      281.98     10.85 o 
   6  -2   2     1202.17     1202.30     58.16 o 
  -7  -1   2      130.87      128.26      6.08 o 
  -6  -1   2      417.26      407.89     19.08 o 
  -5  -1   2      527.16      517.37     14.30 o 
  -4  -1   2       18.65       16.53      0.96 o 
  -3  -1   2      382.62      363.68     19.12 o 
  -2  -1   2      679.25      715.93     43.41 o 
  -1  -1   2      980.51      952.91     47.32 o 
   0  -1   2      558.37      558.18     72.82 o 
   1  -1   2     1772.30     1872.00     43.30 o 
   2  -1   2      130.15      128.27      3.51 o 
   3  -1   2      225.07      238.10      6.13 o 
   4  -1   2       64.72       65.10      2.72 o 
   5  -1   2       37.69       35.45      2.29 o 
   6  -1   2      486.61      472.54     12.08 o 
  -7   0   2      180.25      176.96     13.65 o 
  -6   0   2     1078.84     1073.70     55.80 o 
  -5   0   2     1315.45     1273.18     22.73 o 
  -4   0   2     2205.24     2196.34     61.63 o 
  -3   0   2     1869.21     1819.64     37.61 o 
  -2   0   2        3.51        2.06      0.40 o 
  -1   0   2     4025.85     3566.96    300.15 o 
   0   0   2       26.62       20.89      1.28 o 
   1   0   2     7108.75     6838.60    103.96 o 
   2   0   2      635.21      664.87     11.36 o 
   3   0   2     2643.54     2709.71     68.02 o 
   4   0   2       31.43       33.41      2.04 o 
   5   0   2     1074.58     1087.28     14.96 o 
  -7   1   2       70.84       63.96      4.05 o 
  -6   1   2      588.74      579.19     21.49 o 
  -5   1   2       31.73       31.44      1.36 o 
  -4   1   2     2800.22     2787.85     29.32 o 
  -3   1   2       11.25       11.42      0.92 o 
  -2   1   2     1989.83     1817.20     71.84 o 
  -1   1   2      662.56      661.41     26.62 o 
   0   1   2       33.79       26.83      0.93 o 
   1   1   2      281.63      280.02      6.81 o 
   2   1   2      303.11      326.61     14.52 o 
   3   1   2      509.95      511.73     15.04 o 
   4   1   2       42.51       37.52      2.29 o 
   5   1   2      201.96      197.28      5.86 o 
  -7   2   2      194.75      193.44      6.91 o 
  -6   2   2      519.04      529.36     11.04 o 
  -5   2   2      333.36      335.38      9.54 o 
  -4   2   2     2702.45     2698.18     24.39 o 
  -3   2   2     2110.70     2069.93     29.32 o 
  -2   2   2     5039.01     4592.56    208.97 o 
  -1   2   2      178.12      157.97      5.59 o 
   0   2   2     1727.64     1740.44     60.60 o 
   1   2   2      158.05      165.84      9.24 o 
   2   2   2      948.43     1003.71     61.75 o 
   3   2   2      921.41      968.72     57.67 o 
   4   2   2      518.05      512.86     21.52 o 
  -7   3   2      409.89      416.21     10.30 o 
  -6   3   2        7.51        5.89      1.00 o 
  -5   3   2       44.92       44.51      2.16 o 
  -4   3   2      234.83      241.64      5.08 o 
  -3   3   2      454.29      449.45     28.22 o 
  -2   3   2     1555.81     1521.43     84.12 o 
  -1   3   2      164.47      153.75      7.48 o 
   0   3   2      771.08      805.85     18.24 o 
   1   3   2      268.99      284.43     17.42 o 
   2   3   2      505.38      481.10     28.31 o 
   3   3   2        9.78        7.23      1.42 o 
   4   3   2      370.87      355.62     17.36 o 
  -7   4   2     1057.23     1100.02     20.43 o 
  -6   4   2       36.96       39.89      2.28 o 
  -5   4   2     1104.99     1123.39     39.38 o 
  -4   4   2       29.43       32.97      3.39 o 
  -3   4   2     1443.64     1342.73     70.22 o 
  -2   4   2     1009.72      949.21     70.34 o 
  -1   4   2     2323.46     2233.51    135.96 o 
   0   4   2      779.23      790.57     43.19 o 
   1   4   2      487.75      522.24     37.27 o 
   2   4   2      434.83      418.08     33.97 o 
   3   4   2       56.63       54.59      3.88 o 
  -7   5   2      182.68      184.39      6.71 o 
  -6   5   2       92.41       86.83      5.74 o 
  -5   5   2      350.09      341.37     24.30 o 
  -4   5   2      106.31       94.78      6.04 o 
  -3   5   2      400.74      379.61     16.26 o 
  -2   5   2        0.79        1.09      0.50 o 
  -1   5   2      818.78      807.02     55.46 o 
   0   5   2       87.90       85.30      4.34 o 
   1   5   2      486.35      454.20     37.35 o 
   2   5   2        0.06        0.08      0.73 o 
  -6   6   2      988.88     1010.85     50.66 o 
  -5   6   2      219.84      214.99     16.83 o 
  -4   6   2      481.96      476.79     28.69 o 
  -3   6   2      306.54      304.95     18.72 o 
  -2   6   2       99.41      102.83      6.29 o 
  -1   6   2      779.52      790.60     62.85 o 
   0   6   2      341.86      351.51     26.73 o 
  -5   7   2       26.41       24.70      2.67 o 
  -4   7   2      381.10      399.16     25.93 o 
  -3   7   2        1.90        2.05      0.82 o 
  -2   7   2       52.62       55.94      3.78 o 
  -1   7   2       21.80       22.74      2.09 o 
  -1  -8   3        7.89        7.30      1.86 o 
   0  -8   3      252.68      271.67     37.08 o 
   1  -8   3       21.04       22.71      2.54 o 
   2  -8   3      580.25      634.26     62.42 o 
   3  -8   3        9.73        8.77      1.89 o 
   4  -8   3      307.21      309.02     33.42 o 
  -2  -7   3      204.16      213.84     34.90 o 
  -1  -7   3      639.61      706.55    115.63 o 
   0  -7   3      169.69      172.67     23.36 o 
   1  -7   3      341.75      360.97     46.28 o 
   2  -7   3      851.78      881.28     90.24 o 
   3  -7   3      240.56      235.50     16.62 o 
   4  -7   3     1045.97     1093.58    114.21 o 
   5  -7   3      197.11      196.13     13.14 o 
  -3  -6   3      450.57      503.03     37.73 o 
  -2  -6   3       57.67       66.81      4.21 o 
  -1  -6   3      392.91      404.75     31.31 o 
   0  -6   3        0.13        1.15      1.49 o 
   1  -6   3      252.73      235.31     22.18 o 
   2  -6   3        5.42        4.90      0.93 o 
   3  -6   3      124.98      124.13      5.36 o 
   4  -6   3      339.62      341.57     20.38 o 
   5  -6   3       21.28       23.39      2.40 o 
  -4  -5   3      314.88      318.23     15.30 o 
  -3  -5   3     1162.89     1249.18     57.86 o 
  -2  -5   3      365.81      389.07     18.88 o 
  -1  -5   3     2337.00     2368.15    174.97 o 
   0  -5   3      251.84      238.94     13.98 o 
   1  -5   3     2011.10     1847.24     98.30 o 
   2  -5   3        9.32        9.05      1.01 o 
   3  -5   3     2023.54     2102.01    123.74 o 
   4  -5   3       79.56       84.41      6.75 o 
   5  -5   3     1037.64     1014.91     59.50 o 
   6  -5   3      282.86      271.76     13.62 o 
  -5  -4   3       22.05       22.50      2.71 o 
  -4  -4   3      621.87      660.44     29.14 o 
  -3  -4   3        8.98        7.25      0.75 o 
  -2  -4   3      781.75      810.05     60.76 o 
  -1  -4   3      271.26      276.93     23.82 o 
   0  -4   3      521.87      478.63     25.80 o 
   1  -4   3      189.07      174.97      8.76 o 
   2  -4   3       80.50       87.71      4.40 o 
   3  -4   3      244.28      257.53     12.02 o 
   4  -4   3        1.34        2.22      0.82 o 
   5  -4   3      491.11      473.23     10.47 o 
   6  -4   3        1.12        1.61      0.93 o 
  -6  -3   3      472.24      483.09     22.08 o 
  -5  -3   3      301.28      316.38     16.47 o 
  -4  -3   3     1115.78     1133.11     68.56 o 
  -3  -3   3      165.73      162.66      8.65 o 
  -2  -3   3     3101.94     3132.50    303.53 o 
  -1  -3   3      700.36      710.12     54.34 o 
   0  -3   3     3345.76     3296.48    295.88 o 
   1  -3   3     1491.11     1588.23     86.32 o 
   2  -3   3     1327.15     1448.48     51.93 o 
   3  -3   3      657.20      717.16     26.37 o 
   4  -3   3      481.65      504.50     15.88 o 
   5  -3   3      773.48      803.16     49.01 o 
   6  -3   3       81.19       74.20      6.74 o 
  -6  -2   3       46.40       46.96      3.41 o 
  -5  -2   3      174.34      161.17      8.73 o 
  -4  -2   3      119.99      108.88      7.04 o 
  -3  -2   3       60.55       57.12      2.68 o 
  -2  -2   3      835.75      810.17     50.51 o 
  -1  -2   3       59.28       69.80      4.59 o 
   0  -2   3     3383.93     3553.13    239.03 o 
   1  -2   3       14.78       16.35      0.75 o 
   2  -2   3     1402.69     1549.82     38.70 o 
   3  -2   3        8.66        7.60      0.92 o 
   4  -2   3      551.50      555.84     18.88 o 
   5  -2   3        7.19        6.68      1.20 o 
  -7  -1   3      967.12      987.73     47.31 o 
  -6  -1   3      106.56      104.73      8.67 o 
  -5  -1   3     1438.39     1447.80     58.73 o 
  -4  -1   3      312.28      300.78     16.31 o 
  -3  -1   3     2341.23     2201.24    107.61 o 
  -2  -1   3      343.42      319.06     14.44 o 
  -1  -1   3     3144.38     3006.67    173.18 o 
   0  -1   3     2389.10     2244.64    117.27 o 
   1  -1   3     1315.48     1369.88     15.46 o 
   2  -1   3     2599.49     2734.17     21.67 o 
   3  -1   3      416.68      432.61     21.69 o 
   4  -1   3     1004.45     1029.85     38.05 o 
   5  -1   3      145.84      144.66      8.27 o 
  -7   0   3      262.61      241.82     14.91 o 
  -6   0   3        6.38        5.58      1.32 o 
  -5   0   3      830.20      831.89     41.02 o 
  -4   0   3        4.62        6.26      1.26 o 
  -3   0   3      949.58      900.31     24.72 o 
  -2   0   3      131.45      138.27      5.02 o 
  -1   0   3     1551.11     1443.44     94.68 o 
   0   0   3       66.39       75.37      3.10 o 
   1   0   3     1344.61     1379.64     19.81 o 
   2   0   3      212.73      222.77      7.19 o 
   3   0   3      175.78      182.93      6.24 o 
   4   0   3      209.68      221.79     10.15 o 
   5   0   3       20.43       21.51      2.42 o 
  -7   1   3      120.09      108.34      5.22 o 
  -6   1   3     1298.40     1277.17     49.43 o 
  -5   1   3      677.55      660.68     10.63 o 
  -4   1   3     1026.34      985.96     24.75 o 
  -3   1   3     1775.92     1672.79     29.43 o 
  -2   1   3      701.81      645.73     15.78 o 
  -1   1   3     1716.83     1542.20     64.40 o 
   0   1   3      311.67      294.83      6.77 o 
   1   1   3     2876.76     2914.22     57.81 o 
   2   1   3      244.98      252.42      9.71 o 
   3   1   3     1686.83     1768.42     63.85 o 
   4   1   3      257.14      257.85     12.47 o 
  -7   2   3       17.77       16.16      2.03 o 
  -6   2   3      705.67      706.52     10.85 o 
  -5   2   3        1.51        3.19      0.91 o 
  -4   2   3      928.10      906.35     29.61 o 
  -3   2   3      153.39      142.99      7.76 o 
  -2   2   3      202.75      169.96      5.56 o 
  -1   2   3      110.93      101.89      2.94 o 
   0   2   3       31.02       28.50      1.23 o 
   1   2   3      231.08      236.32     11.22 o 
   2   2   3       15.12       15.10      1.86 o 
   3   2   3      670.47      705.37     43.70 o 
   4   2   3        0.04        1.45      0.88 o 
  -7   3   3      288.30      293.55      8.42 o 
  -6   3   3      970.55     1008.36     11.67 o 
  -5   3   3      191.22      198.87      6.77 o 
  -4   3   3     2771.84     2732.66     82.35 o 
  -3   3   3      121.79      115.96      7.21 o 
  -2   3   3     3028.62     2921.02    148.68 o 
  -1   3   3      157.47      147.31      3.63 o 
   0   3   3     1194.82     1203.92     42.23 o 
   1   3   3       91.24       88.22      4.49 o 
   2   3   3      830.75      816.22     29.34 o 
   3   3   3      294.81      280.50     12.92 o 
  -7   4   3      302.29      313.87      8.42 o 
  -6   4   3        9.99       11.03      1.33 o 
  -5   4   3      398.25      401.97     20.12 o 
  -4   4   3       88.11       86.17      4.14 o 
  -3   4   3      195.24      190.03      7.17 o 
  -2   4   3      637.98      602.83     32.97 o 
  -1   4   3       21.14       19.37      1.53 o 
   0   4   3      296.14      296.44     13.95 o 
   1   4   3        1.41        0.58      0.66 o 
   2   4   3      120.11      116.85      5.68 o 
  -7   5   3      608.74      648.63     36.41 o 
  -6   5   3      174.30      169.69      8.76 o 
  -5   5   3      774.05      794.64     71.95 o 
  -4   5   3      187.11      190.95     13.41 o 
  -3   5   3     1005.07      992.55     39.70 o 
  -2   5   3      523.47      495.57     27.64 o 
  -1   5   3      568.67      565.68     33.71 o 
   0   5   3      803.39      788.59     13.95 o 
   1   5   3       97.17       94.17      5.20 o 
  -6   6   3        1.35        3.05      1.25 o 
  -5   6   3      314.74      327.28     16.80 o 
  -4   6   3        0.15        0.42      0.69 o 
  -3   6   3      401.13      401.91     17.82 o 
  -2   6   3        8.86        8.53      1.34 o 
  -1   6   3      600.95      620.13     42.92 o 
  -1  -8   4       87.68       99.17     12.21 o 
   0  -8   4      584.48      643.75     84.02 o 
   1  -8   4      405.64      432.00     43.62 o 
   2  -8   4      898.66      955.77     93.98 o 
   3  -8   4      548.37      559.90     76.66 o 
  -2  -7   4      277.53      297.60     39.31 o 
  -1  -7   4       56.73       51.39      7.08 o 
   0  -7   4      248.12      258.91     36.90 o 
   1  -7   4        0.37        1.45      1.31 o 
   2  -7   4      883.76      918.28     92.70 o 
   3  -7   4       14.77       18.39      1.66 o 
   4  -7   4      587.49      596.06     45.33 o 
  -4  -6   4      129.24      149.00      8.42 o 
  -3  -6   4     1114.90     1219.28     78.77 o 
  -2  -6   4      435.16      454.60     33.64 o 
  -1  -6   4      432.54      423.71     26.75 o 
   0  -6   4      480.02      482.10     43.31 o 
   1  -6   4      193.46      194.70     21.03 o 
   2  -6   4      979.37      994.15     61.12 o 
   3  -6   4      573.37      601.44     32.70 o 
   4  -6   4     1557.17     1648.96    120.97 o 
   5  -6   4      128.07      118.79      5.67 o 
  -5  -5   4      190.55      207.19      7.16 o 
  -4  -5   4        0.18        0.50      0.44 o 
  -3  -5   4      756.56      778.91     53.43 o 
  -2  -5   4        2.34        2.26      0.54 o 
  -1  -5   4     1065.10     1043.65     80.99 o 
   0  -5   4        5.40        4.33      0.83 o 
   1  -5   4       51.25       46.58      3.00 o 
   2  -5   4       15.83       17.42      1.44 o 
   3  -5   4      170.89      168.72      8.63 o 
   4  -5   4      381.56      367.12     16.32 o 
   5  -5   4      138.38      126.87      5.80 o 
  -5  -4   4      374.03      381.43     30.96 o 
  -4  -4   4      415.99      434.01     15.23 o 
  -3  -4   4      748.83      743.61     50.73 o 
  -2  -4   4      760.64      784.25     54.31 o 
  -1  -4   4     3200.97     3279.87    248.31 o 
   0  -4   4      304.56      301.46     19.18 o 
   1  -4   4     1987.06     2039.56    116.56 o 
   2  -4   4       29.61       31.37      1.78 o 
   3  -4   4      830.92      860.35     34.63 o 
   4  -4   4      333.65      320.37     11.68 o 
   5  -4   4     1147.24     1116.03     48.99 o 
  -6  -3   4      550.80      564.65     35.86 o 
  -5  -3   4       44.55       43.76      3.07 o 
  -4  -3   4      253.84      257.88     12.42 o 
  -3  -3   4       13.21       15.38      2.14 o 
  -2  -3   4      287.09      287.09     24.92 o 
  -1  -3   4      467.56      474.23     35.49 o 
   0  -3   4      411.56      419.07     23.02 o 
   1  -3   4     1166.22     1227.49     50.77 o 
   2  -3   4      108.93      114.34      3.17 o 
   3  -3   4      315.46      316.81     14.49 o 
   4  -3   4       33.69       26.45      2.48 o 
   5  -3   4      425.57      423.31     10.67 o 
  -6  -2   4     1249.10     1286.65    117.40 o 
  -5  -2   4      196.79      192.63     11.25 o 
  -4  -2   4     2729.71     2700.36    141.08 o 
  -3  -2   4       80.82       76.06      2.90 o 
  -2  -2   4     2378.31     2384.09    118.21 o 
  -1  -2   4      152.36      149.62      6.15 o 
   0  -2   4     4905.89     4537.87    303.96 o 
   1  -2   4      798.07      789.04      9.98 o 
   2  -2   4     1682.77     1768.06     19.38 o 
   3  -2   4      485.52      488.69      7.22 o 
   4  -2   4      122.35      119.17      4.01 o 
   5  -2   4      428.32      415.36     12.81 o 
  -7  -1   4      189.47      183.38     17.16 o 
  -6  -1   4        0.16        0.37      0.85 o 
  -5  -1   4      441.04      454.34      8.41 o 
  -4  -1   4      648.53      656.64     22.51 o 
  -3  -1   4      140.87      134.63      4.73 o 
  -2  -1   4      377.95      367.88     16.99 o 
  -1  -1   4        1.93        2.31      0.39 o 
   0  -1   4      648.63      605.89     23.88 o 
   1  -1   4       68.96       69.45      1.89 o 
   2  -1   4     1304.40     1351.67     20.97 o 
   3  -1   4        6.05        8.26      1.09 o 
   4  -1   4      104.43      102.09      3.91 o 
  -7   0   4      483.59      486.73     11.65 o 
  -6   0   4       30.29       31.64      2.03 o 
  -5   0   4     1373.30     1359.98     65.95 o 
  -4   0   4      674.34      648.67     15.15 o 
  -3   0   4     2354.99     2164.36     83.66 o 
  -2   0   4     2106.14     2047.57     99.22 o 
  -1   0   4      436.23      376.87     20.24 o 
   0   0   4     1365.43     1326.40     28.06 o 
   1   0   4      456.82      468.55      7.18 o 
   2   0   4     2130.07     2236.09     42.66 o 
   3   0   4      209.54      216.02      5.81 o 
   4   0   4     1306.76     1343.98     46.65 o 
  -7   1   4      267.67      256.45     12.92 o 
  -6   1   4       12.12       10.68      1.21 o 
  -5   1   4      334.51      320.31      5.89 o 
  -4   1   4       96.94       88.86      3.43 o 
  -3   1   4     2445.29     2227.42     77.42 o 
  -2   1   4        0.58        1.29      0.43 o 
  -1   1   4     1285.61     1199.97     56.02 o 
   0   1   4        9.29       10.35      0.82 o 
   1   1   4      291.29      302.66      5.37 o 
   2   1   4       25.75       32.17      6.66 o 
   3   1   4      335.36      356.80     16.84 o 
  -7   2   4      440.88      436.58      8.16 o 
  -6   2   4      670.85      668.77      9.36 o 
  -5   2   4      191.07      184.02      4.55 o 
  -4   2   4      430.46      437.94     16.53 o 
  -3   2   4     1093.43     1017.26     36.28 o 
  -2   2   4      639.50      611.45     14.72 o 
  -1   2   4     2656.36     2538.04     48.59 o 
   0   2   4      271.11      270.99      7.44 o 
   1   2   4      921.19      970.29     35.65 o 
   2   2   4      185.77      185.06      6.52 o 
   3   2   4      696.22      680.80     18.22 o 
  -7   3   4       49.55       46.58      2.76 o 
  -6   3   4      687.28      693.24     21.52 o 
  -5   3   4        6.77       12.17      2.75 o 
  -4   3   4      163.38      156.67      3.96 o 
  -3   3   4       10.83        9.16      0.79 o 
  -2   3   4      250.47      238.15     14.81 o 
  -1   3   4      356.75      349.95     20.43 o 
   0   3   4       54.20       51.37      3.06 o 
   1   3   4      424.08      405.38      9.64 o 
   2   3   4        4.72        4.93      1.42 o 
  -7   4   4      269.72      269.07     27.28 o 
  -6   4   4     1451.48     1472.05     69.39 o 
  -5   4   4      287.70      277.07     10.24 o 
  -4   4   4      978.75      973.18     50.56 o 
  -3   4   4       33.73       36.29      3.52 o 
  -2   4   4      903.21      884.91     44.13 o 
  -1   4   4       79.86       75.85      6.36 o 
   0   4   4     1095.21     1075.09     16.00 o 
   1   4   4      304.03      304.26      9.12 o 
  -6   5   4      188.25      182.53      7.02 o 
  -5   5   4      198.74      202.37      7.76 o 
  -4   5   4      407.51      404.73     30.48 o 
  -3   5   4        7.09        6.62      1.21 o 
  -2   5   4      105.73       97.40      6.45 o 
  -1   5   4       10.22        9.15      1.41 o 
   0   5   4      303.62      307.09      9.33 o 
  -5   6   4     1029.44     1112.29     53.24 o 
  -4   6   4      318.96      336.81     27.28 o 
  -3   6   4      579.96      608.41     30.44 o 
  -2   6   4      203.45      213.49     17.13 o 
  -1  -8   5      196.26      218.77     19.30 o 
   0  -8   5        3.16        4.15      2.35 o 
   1  -8   5      275.90      287.40     31.40 o 
   2  -8   5        0.39        2.44      2.32 o 
  -2  -7   5     1239.85     1374.35    145.48 o 
  -1  -7   5      138.08      149.21     11.29 o 
   0  -7   5     1146.37     1158.38     88.46 o 
   1  -7   5      329.66      315.23     20.87 o 
   2  -7   5      469.57      459.80     34.30 o 
   3  -7   5      464.48      460.97     33.03 o 
   4  -7   5      319.66      291.41     12.50 o 
  -4  -6   5       43.66       50.70      5.00 o 
  -3  -6   5       13.18       16.06      2.15 o 
  -2  -6   5      213.08      212.89     14.82 o 
  -1  -6   5       23.76       25.88      1.83 o 
   0  -6   5      744.74      737.72     59.75 o 
   1  -6   5        0.70        0.91      0.50 o 
   2  -6   5      414.49      415.66     21.40 o 
   3  -6   5       39.66       38.64      2.40 o 
   4  -6   5      134.42      131.15      5.89 o 
  -5  -5   5      651.14      714.05     71.77 o 
  -4  -5   5      263.00      273.29     13.81 o 
  -3  -5   5      351.90      333.03     21.55 o 
  -2  -5   5      537.39      538.17     44.59 o 
  -1  -5   5      559.76      552.78     43.60 o 
   0  -5   5     1405.51     1401.32    105.46 o 
   1  -5   5      272.85      264.38     14.72 o 
   2  -5   5     2008.05     2012.66     89.54 o 
   3  -5   5       67.98       70.13      3.14 o 
   4  -5   5     1225.93     1153.60     43.58 o 
  -5  -4   5      765.29      801.75     48.37 o 
  -4  -4   5       22.26       19.12      1.56 o 
  -3  -4   5      636.14      649.89     27.52 o 
  -2  -4   5       42.74       38.58      4.61 o 
  -1  -4   5      575.96      574.26     43.69 o 
   0  -4   5        2.07        2.16      0.63 o 
   1  -4   5      718.03      740.37     28.23 o 
   2  -4   5       70.50       71.34      2.86 o 
   3  -4   5      135.91      125.45      5.24 o 
   4  -4   5      291.46      276.79     11.91 o 
  -6  -3   5      713.57      740.16     96.27 o 
  -5  -3   5      650.48      691.65     31.29 o 
  -4  -3   5      588.83      603.54     38.83 o 
  -3  -3   5     1548.49     1615.76     79.71 o 
  -2  -3   5      217.46      221.45      9.54 o 
  -1  -3   5     1462.23     1466.41     90.13 o 
   0  -3   5      350.18      375.48     12.82 o 
   1  -3   5     1633.39     1666.56     41.89 o 
   2  -3   5      262.94      265.60      5.58 o 
   3  -3   5     1217.16     1216.12     16.36 o 
   4  -3   5      358.99      354.66      9.62 o 
  -6  -2   5      424.73      431.16     25.33 o 
  -5  -2   5       15.40       16.26      1.44 o 
  -4  -2   5      805.15      834.43     52.76 o 
  -3  -2   5      154.71      148.98      6.34 o 
  -2  -2   5      106.00      101.01      3.64 o 
  -1  -2   5      451.61      450.83     17.63 o 
   0  -2   5        0.97        1.22      0.36 o 
   1  -2   5      490.66      492.12     13.95 o 
   2  -2   5        0.05        0.23      0.56 o 
   3  -2   5      591.02      601.62     13.41 o 
   4  -2   5       18.99       14.54      2.02 o 
  -7  -1   5      121.52      113.26      7.29 o 
  -6  -1   5      834.79      828.10     42.16 o 
  -5  -1   5      266.26      272.14      8.51 o 
  -4  -1   5     2352.90     2301.40    116.59 o 
  -3  -1   5      231.90      222.85      7.22 o 
  -2  -1   5     3141.37     3121.56    162.68 o 
  -1  -1   5      283.23      262.47     11.70 o 
   0  -1   5     1264.50     1204.54     40.38 o 
   1  -1   5      556.89      563.36      6.28 o 
   2  -1   5      680.53      711.91     12.17 o 
   3  -1   5      445.46      456.55     12.56 o 
   4  -1   5      280.16      286.79     12.49 o 
  -7   0   5       87.19       78.41      7.26 o 
  -6   0   5      125.27      123.63      6.56 o 
  -5   0   5       84.46       82.96      3.15 o 
  -4   0   5      450.30      439.67      7.98 o 
  -3   0   5      100.41       97.40      4.16 o 
  -2   0   5     1230.67     1216.44     64.35 o 
  -1   0   5       29.71       27.73      1.44 o 
   0   0   5      898.95      873.78     23.07 o 
   1   0   5        5.36        5.28      0.97 o 
   2   0   5      307.10      307.78      6.32 o 
   3   0   5        9.18        9.39      1.44 o 
  -7   1   5     1006.07     1030.72     31.22 o 
  -6   1   5       53.15       51.63      2.72 o 
  -5   1   5     1023.66     1015.79     12.53 o 
  -4   1   5      367.40      359.71     14.36 o 
  -3   1   5     1694.71     1604.90     63.95 o 
  -2   1   5      816.24      790.34     28.94 o 
  -1   1   5      965.08      940.97     37.65 o 
   0   1   5     1149.20     1157.76     36.82 o 
   1   1   5      145.09      150.69      6.82 o 
   2   1   5      961.97     1003.89     33.06 o 
   3   1   5      115.50      112.46     13.52 o 
  -7   2   5      253.25      254.90      6.46 o 
  -6   2   5        2.84        2.25      1.68 o 
  -5   2   5      381.21      394.01      6.99 o 
  -4   2   5        0.05        0.07      0.35 o 
  -3   2   5      499.46      482.51     14.71 o 
  -2   2   5       57.83       56.87      3.04 o 
  -1   2   5      657.73      655.11     17.84 o 
   0   2   5       31.43       33.47      2.01 o 
   1   2   5      130.25      134.04      5.55 o 
   2   2   5      111.71      113.32      5.50 o 
  -7   3   5      257.31      263.95      6.67 o 
  -6   3   5      344.52      357.06     11.66 o 
  -5   3   5      658.79      661.39     54.33 o 
  -4   3   5       59.74       61.51      3.58 o 
  -3   3   5     1119.00     1120.46     74.18 o 
  -2   3   5      195.18      190.89     13.12 o 
  -1   3   5     1423.32     1432.07     72.12 o 
   0   3   5      136.05      128.40      5.48 o 
   1   3   5     1073.33     1081.58     29.24 o 
  -6   4   5      609.80      631.64     48.75 o 
  -5   4   5        9.49        6.54      1.53 o 
  -4   4   5      215.62      211.19      7.33 o 
  -3   4   5        7.99        6.88      1.55 o 
  -2   4   5       71.96       74.10      3.28 o 
  -1   4   5      129.03      125.95     10.71 o 
   0   4   5      116.06      107.84      5.46 o 
  -5   5   5      131.27      140.18      6.30 o 
  -4   5   5      728.18      783.90     39.93 o 
  -3   5   5       31.03       32.35      2.97 o 
  -2   5   5      371.15      399.06     20.38 o 
   0  -8   6       25.71       26.70      2.84 o 
   1  -8   6      594.26      633.28     50.55 o 
  -2  -7   6      172.39      190.28      6.93 o 
  -1  -7   6      276.56      281.45     23.74 o 
   0  -7   6        3.89        5.76      1.23 o 
   1  -7   6      173.28      160.69     11.35 o 
   2  -7   6       61.49       54.93      5.27 o 
   3  -7   6      518.15      503.29     32.89 o 
  -4  -6   6      672.79      713.24     58.68 o 
  -3  -6   6       92.24       91.98      4.66 o 
  -2  -6   6     1320.54     1368.53    105.94 o 
  -1  -6   6      632.59      652.67     50.73 o 
   0  -6   6     1084.92     1063.01     67.39 o 
   1  -6   6      229.23      230.18     16.97 o 
   2  -6   6      312.39      308.28     19.17 o 
   3  -6   6      381.58      356.75      9.79 o 
  -5  -5   6       22.45       24.62      2.59 o 
  -4  -5   6      111.11       99.76      9.98 o 
  -3  -5   6       47.40       42.67      3.87 o 
  -2  -5   6      681.90      676.15     41.30 o 
  -1  -5   6       38.47       35.42      2.13 o 
   0  -5   6     1012.78      989.49     63.33 o 
   1  -5   6       29.74       24.42      1.84 o 
   2  -5   6      286.69      278.60     17.07 o 
   3  -5   6       22.28       19.64      2.84 o 
  -5  -4   6      977.77     1056.13     65.90 o 
  -4  -4   6      108.80      106.10      6.84 o 
  -3  -4   6      493.62      480.27     56.58 o 
  -2  -4   6      408.04      406.96     23.42 o 
  -1  -4   6      437.01      433.11     32.21 o 
   0  -4   6     2081.81     2040.22     96.03 o 
   1  -4   6      687.54      676.08     18.60 o 
   2  -4   6     1269.77     1279.61     42.22 o 
   3  -4   6       80.43       72.53      4.34 o 
  -6  -3   6       30.21       27.51      2.17 o 
  -5  -3   6      527.54      545.13     36.01 o 
  -4  -3   6       24.90       26.28      2.53 o 
  -3  -3   6      427.21      447.18     29.38 o 
  -2  -3   6      104.24      102.06      7.27 o 
  -1  -3   6      190.71      194.83      9.80 o 
   0  -3   6      154.61      149.63      6.50 o 
   1  -3   6      303.37      305.81     10.88 o 
   2  -3   6      572.23      553.71     11.06 o 
   3  -3   6       63.92       64.71      4.16 o 
  -6  -2   6      204.53      210.82     13.89 o 
  -5  -2   6     1181.17     1224.53     66.10 o 
  -4  -2   6      510.77      527.03     32.06 o 
  -3  -2   6     1819.95     1789.11     99.17 o 
  -2  -2   6       38.86       37.42      1.49 o 
  -1  -2   6     1524.07     1572.80     78.35 o 
   0  -2   6        0.24        0.68      0.69 o 
   1  -2   6     1850.18     1891.05     46.04 o 
   2  -2   6      473.61      485.47     10.42 o 
   3  -2   6     1094.23     1108.00     17.12 o 
  -7  -1   6       21.48       22.01      5.58 o 
  -6  -1   6      410.44      423.80     17.66 o 
  -5  -1   6        4.74        4.48      0.97 o 
  -4  -1   6      554.88      546.96     12.69 o 
  -3  -1   6      237.82      228.84      4.82 o 
  -2  -1   6      416.04      416.61     21.60 o 
  -1  -1   6       45.52       46.15      3.58 o 
   0  -1   6       11.82        8.73      0.88 o 
   1  -1   6      254.71      258.60      8.43 o 
   2  -1   6        1.69        2.94      1.16 o 
   3  -1   6      533.68      539.27     12.15 o 
  -7   0   6      214.48      209.53      9.10 o 
  -6   0   6      920.90      939.86     23.15 o 
  -5   0   6       56.00       54.35      2.68 o 
  -4   0   6     1264.28     1239.75     43.15 o 
  -3   0   6      624.38      607.61     21.85 o 
  -2   0   6     1608.28     1601.94     56.88 o 
  -1   0   6      522.78      513.85     22.76 o 
   0   0   6      560.21      556.69     15.91 o 
   1   0   6      227.01      226.48      7.38 o 
   2   0   6      133.23      131.99      4.52 o 
  -7   1   6      262.50      271.54      6.86 o 
  -6   1   6      209.30      207.69      6.93 o 
  -5   1   6        2.89        3.75      0.91 o 
  -4   1   6      483.06      480.97     14.81 o 
  -3   1   6       11.89       11.05      1.16 o 
  -2   1   6     1001.35     1003.11     37.14 o 
  -1   1   6       20.01       22.50      1.39 o 
   0   1   6      584.40      579.73     19.06 o 
   1   1   6       64.19       57.28      2.90 o 
   2   1   6      184.02      189.84      7.17 o 
  -7   2   6      870.69      899.96     12.62 o 
  -6   2   6      165.83      165.94      5.09 o 
  -5   2   6     1175.82     1184.15     43.19 o 
  -4   2   6      169.29      169.96      4.63 o 
  -3   2   6      458.98      454.83      9.61 o 
  -2   2   6      696.67      711.91     37.80 o 
  -1   2   6      496.40      516.41     25.42 o 
   0   2   6      811.99      785.84     38.21 o 
   1   2   6      213.07      221.51      7.72 o 
  -6   3   6       29.98       33.72      3.06 o 
  -5   3   6      562.18      572.03     11.98 o 
  -4   3   6        0.19        1.00      0.67 o 
  -3   3   6      385.00      396.18     26.44 o 
  -2   3   6        0.05        0.00      0.48 o 
  -1   3   6      164.91      170.61     12.95 o 
   0   3   6      148.01      139.69      6.17 o 
  -5   4   6      502.66      557.99     32.63 o 
  -4   4   6      287.50      311.47     23.86 o 
  -3   4   6      750.48      804.19     78.83 o 
  -2   4   6       28.38       23.56      2.56 o 
  -2  -7   7       24.26       23.36      2.50 o 
  -1  -7   7     1062.63     1088.16     64.10 o 
   0  -7   7       89.31       91.01      7.48 o 
   1  -7   7      703.74      693.76     42.78 o 
  -3  -6   7       33.57       31.10      4.76 o 
  -2  -6   7       83.03       82.18      5.49 o 
  -1  -6   7      230.18      225.00     13.00 o 
   0  -6   7        2.26        2.34      1.07 o 
   1  -6   7      288.98      271.94     12.53 o 
   2  -6   7        1.62        1.21      0.70 o 
  -4  -5   7      829.20      837.73     81.29 o 
  -3  -5   7      264.08      251.99     25.60 o 
  -2  -5   7      981.80     1022.36     67.12 o 
  -1  -5   7      333.01      320.73     16.54 o 
   0  -5   7      517.24      514.40     25.05 o 
   1  -5   7      761.88      745.48     26.16 o 
   2  -5   7      135.04      129.99      5.87 o 
  -5  -4   7        0.22        2.44      2.23 o 
  -4  -4   7      486.38      474.11     40.86 o 
  -3  -4   7        7.42        6.93      1.56 o 
  -2  -4   7      716.28      712.03     41.10 o 
  -1  -4   7       14.16       13.87      1.39 o 
   0  -4   7      864.81      855.45     37.37 o 
   1  -4   7       11.02        8.35      1.57 o 
   2  -4   7      304.18      293.04      8.75 o 
  -6  -3   7       35.35       36.90      3.19 o 
  -5  -3   7      572.44      559.96     43.61 o 
  -4  -3   7      401.73      387.33     17.34 o 
  -3  -3   7      635.64      626.11     54.82 o 
  -2  -3   7      771.15      794.69     41.00 o 
  -1  -3   7      611.60      612.59     34.96 o 
   0  -3   7     1046.47     1054.38     48.49 o 
   1  -3   7      207.13      205.60      5.31 o 
   2  -3   7     1069.65     1069.96     21.20 o 
  -6  -2   7        9.29        7.73      1.34 o 
  -5  -2   7      448.90      456.19     19.93 o 
  -4  -2   7        8.73        9.17      1.24 o 
  -3  -2   7      377.27      357.96     16.33 o 
  -2  -2   7       63.43       63.08      5.95 o 
  -1  -2   7      259.47      259.89     10.60 o 
   0  -2   7      111.75      109.74      4.02 o 
   1  -2   7      148.87      143.68      5.72 o 
   2  -2   7      259.83      248.31      8.12 o 
  -6  -1   7      342.09      363.74     14.11 o 
  -5  -1   7      649.21      651.47     21.04 o 
  -4  -1   7       78.79       75.59      3.13 o 
  -3  -1   7     1403.06     1361.29     35.70 o 
  -2  -1   7       98.21       89.31      4.81 o 
  -1  -1   7     1229.73     1245.39     31.38 o 
   0  -1   7      192.54      194.10      4.98 o 
   1  -1   7     1054.03     1084.34     15.95 o 
   2  -1   7      172.57      167.85      6.80 o 
  -6   0   7      333.17      332.89      7.40 o 
  -5   0   7       13.00       13.09      1.45 o 
  -4   0   7      175.41      165.69      4.69 o 
  -3   0   7      132.69      128.61      4.00 o 
  -2   0   7        6.80        6.65      1.08 o 
  -1   0   7      364.07      359.52     10.98 o 
   0   0   7        0.49        0.89      0.59 o 
   1   0   7      266.41      275.34      8.20 o 
  -6   1   7      968.82     1024.07     14.92 o 
  -5   1   7      105.81      112.24      4.11 o 
  -4   1   7     1135.31     1149.28     39.27 o 
  -3   1   7       48.58       47.22      2.55 o 
  -2   1   7      935.52      960.65     24.03 o 
  -1   1   7      246.81      250.30     15.83 o 
   0   1   7      328.97      320.82     15.92 o 
  -6   2   7      241.91      250.27      6.58 o 
  -5   2   7       80.33       84.33      5.37 o 
  -4   2   7      211.39      219.32     21.86 o 
  -3   2   7        3.13        3.30      1.12 o 
  -2   2   7      345.90      350.64     29.98 o 
  -1   2   7        4.31        3.30      1.22 o 
  -5   3   7      430.05      476.39     29.96 o 
  -4   3   7      425.46      454.89     36.20 o 
  -3   3   7      267.10      277.98     18.17 o 
  -2  -6   8       43.19       44.99      3.72 o 
  -1  -6   8      893.20      906.37     57.37 o 
   0  -6   8      136.72      134.31      4.88 o 
  -4  -5   8      116.44      117.04      9.92 o 
  -3  -5   8      147.02      139.47      8.36 o 
  -2  -5   8        3.23        3.76      1.16 o 
  -1  -5   8      125.90      129.76      8.09 o 
   0  -5   8        6.32        7.58      1.39 o 
   1  -5   8      507.54      498.35     21.51 o 
  -4  -4   8     1543.05     1554.85    115.48 o 
  -3  -4   8      242.37      237.43     13.90 o 
  -2  -4   8      546.38      537.72     53.42 o 
  -1  -4   8      178.64      173.23      8.77 o 
   0  -4   8      330.40      334.79     16.49 o 
   1  -4   8      434.30      425.62     35.49 o 
  -5  -3   8       38.33       40.65      7.38 o 
  -4  -3   8      634.59      634.38     37.47 o 
  -3  -3   8       41.78       41.32      3.21 o 
  -2  -3   8      652.36      632.30     34.91 o 
  -1  -3   8        2.11        1.85      0.76 o 
   0  -3   8       87.21       91.69      3.76 o 
   1  -3   8        0.90        0.78      0.77 o 
  -5  -2   8      289.45      272.60     13.32 o 
  -4  -2   8      461.02      457.09     11.96 o 
  -3  -2   8      596.28      591.45     24.43 o 
  -2  -2   8     1578.49     1520.61     86.45 o 
  -1  -2   8      134.21      138.47      5.65 o 
   0  -2   8      882.44      883.80     30.74 o 
   1  -2   8       17.60       16.28      2.19 o 
  -6  -1   8       15.88       14.57      1.65 o 
  -5  -1   8      198.01      193.51      6.57 o 
  -4  -1   8       37.06       31.98      3.05 o 
  -3  -1   8      580.12      573.64     28.86 o 
  -2  -1   8       50.08       49.13      3.39 o 
  -1  -1   8      477.48      478.07     21.87 o 
   0  -1   8      138.44      143.84      5.91 o 
  -6   0   8      196.56      218.34      6.30 o 
  -5   0   8      442.00      447.96     10.30 o 
  -4   0   8       62.62       61.32      3.06 o 
  -3   0   8      495.49      502.13     19.35 o 
  -2   0   8      168.22      174.06     10.59 o 
  -1   0   8     1250.61     1345.39     48.03 o 
  -5   1   8      137.07      140.46      4.89 o 
  -4   1   8        4.94        6.59      1.27 o 
  -3   1   8       53.55       52.72      3.58 o 
  -2   1   8        0.13       -0.34      0.64 o 
  -3  -4   9      172.21      168.09      6.97 o 
  -2  -4   9        1.17        1.52      0.98 o 
  -1  -4   9      388.69      370.02     26.10 o 
  -4  -3   9      724.38      749.42     46.36 o 
  -3  -3   9      132.44      135.76     11.23 o 
  -2  -3   9      656.50      645.90     33.73 o 
  -1  -3   9      193.35      191.11     22.23 o 
  -4  -2   9      357.63      357.44     10.09 o 
  -3  -2   9       13.63       11.29      1.85 o 
  -2  -2   9      313.45      306.29     13.35 o 
  -4  -1   9      583.29      593.33     12.88 o 
  -3  -1   9      236.40      249.59     13.38 o 
  -2  -1   9      659.36      693.86     34.68 o 
                                                 
